# Supplementary material for: Heat shock protein 90 facilitates SARS-CoV-2 structural protein-mediated virion assembly and promotes virus-induced pyroptosis
Source: J Biol Chem. 2023 Apr 1;299(5):104668. doi: 10.1016/j.jbc.2023.104668 (PMC10066589; doi:10.1016/j.jbc.2023.104668)
Supplement: Supporting Table S2 [file mmc2.xlsx]

## Sheet: Sheet1
Gene Family Name	Gene ID	Gene Symbol	siRNA target sequences (5′–3′) #1	siRNA target sequences (5′–3′) #2	siRNA target sequences (5′–3′) #3
E3_Ubiquitin_Ligases	9870	AREL1
E3_Ubiquitin_Ligases	29882	ANAPC2
E3_Ubiquitin_Ligases	127247	ASB17
E3_Ubiquitin_Ligases	79798	ARMC5
E3_Ubiquitin_Ligases	51130	ASB3
E3_Ubiquitin_Ligases	51676	ASB2
E3_Ubiquitin_Ligases	8454	CUL1
E3_Ubiquitin_Ligases	8452	CUL3
E3_Ubiquitin_Ligases	8453	CUL2
E3_Ubiquitin_Ligases	8945	BTRC
E3_Ubiquitin_Ligases	51666	ASB4
E3_Ubiquitin_Ligases	140459	ASB6
E3_Ubiquitin_Ligases	23220	DTX4
E3_Ubiquitin_Ligases	8450	CUL4B
E3_Ubiquitin_Ligases	8507	ENC1
E3_Ubiquitin_Ligases	55070	DET1
E3_Ubiquitin_Ligases	54850	FBXL12
E3_Ubiquitin_Ligases	79176	FBXL15
E3_Ubiquitin_Ligases	144699	FBXL14
E3_Ubiquitin_Ligases	80028	FBXL18
E3_Ubiquitin_Ligases	222235	FBXL13
E3_Ubiquitin_Ligases	25827	FBXL2
E3_Ubiquitin_Ligases	26224	FBXL3	GTGGCCGCCTATCTCAATT	TGTCTTCGCTTAAGATAGA	TCAGTGTCACGGCTTAAGA
E3_Ubiquitin_Ligases	26267	FBXO10	CGGGTACTTGCCAAGTGAA	AGAGGCCACGGCATTATCA	CATCGTCATTGAAAACGAT
E3_Ubiquitin_Ligases	55336	FBXL8
E3_Ubiquitin_Ligases	54938	FBXO17
E3_Ubiquitin_Ligases	26261	FBXO24
E3_Ubiquitin_Ligases	26260	FBXO25
E3_Ubiquitin_Ligases	23219	FBXO28
E3_Ubiquitin_Ligases	126433	FBXO27
E3_Ubiquitin_Ligases	84893	FBXO18
E3_Ubiquitin_Ligases	81545	FBXO38
E3_Ubiquitin_Ligases	7128	TNFAIP3
E3_Ubiquitin_Ligases	51127	TRIM17
E3_Ubiquitin_Ligases	90864	SPSB3
E3_Ubiquitin_Ligases	10107	TRIM10
E3_Ubiquitin_Ligases	153769	SH3RF2
E3_Ubiquitin_Ligases	6502	SKP2
E3_Ubiquitin_Ligases	80176	SPSB1
E3_Ubiquitin_Ligases	4591	TRIM37
E3_Ubiquitin_Ligases	81844	TRIM56
E3_Ubiquitin_Ligases	57093	TRIM49
E3_Ubiquitin_Ligases	375593	TRIM73
E3_Ubiquitin_Ligases	22954	TRIM32
E3_Ubiquitin_Ligases	6737	TRIM21
E3_Ubiquitin_Ligases	81786	TRIM7
E3_Ubiquitin_Ligases	55521	TRIM36
E3_Ubiquitin_Ligases	90933	TRIM41
E3_Ubiquitin_Ligases	23321	TRIM2
E3_Ubiquitin_Ligases	55884	WSB2
E3_Ubiquitin_Ligases	63893	UBE2O
E3_Ubiquitin_Ligases	378108	TRIM74
E3_Ubiquitin_Ligases	27072	VPS41
E3_Ubiquitin_Ligases	57617	VPS18
E3_Ubiquitin_Ligases	29128	UHRF1
E3_Ubiquitin_Ligases	166793	ZNF509
E3_Ubiquitin_Ligases	7709	ZBTB17
E3_Ubiquitin_Ligases	26137	ZBTB20
E3_Ubiquitin_Ligases	90850	ZNF598
E3_Ubiquitin_Ligases	11059	WWP1
E3_Ubiquitin_Ligases	51725	FBXO40
E3_Ubiquitin_Ligases	55030	FBXO34
E3_Ubiquitin_Ligases	26273	FBXO3
E3_Ubiquitin_Ligases	26272	FBXO4
E3_Ubiquitin_Ligases	25831	HECTD1
E3_Ubiquitin_Ligases	79654	HECTD3
E3_Ubiquitin_Ligases	55294	FBXW7
E3_Ubiquitin_Ligases	26270	FBXO6
E3_Ubiquitin_Ligases	26268	FBXO9
E3_Ubiquitin_Ligases	23291	FBXW11
E3_Ubiquitin_Ligases	26190	FBXW2
E3_Ubiquitin_Ligases	8139	GAN
E3_Ubiquitin_Ligases	54461	FBXW5
E3_Ubiquitin_Ligases	55632	G2E3
E3_Ubiquitin_Ligases		HECTD2
E3_Ubiquitin_Ligases	440248	HERC2P9
E3_Ubiquitin_Ligases	51191	HERC5
E3_Ubiquitin_Ligases	55709	KBTBD4
E3_Ubiquitin_Ligases	26091	HERC4
E3_Ubiquitin_Ligases	3741	KCNA5
E3_Ubiquitin_Ligases	3742	KCNA6
E3_Ubiquitin_Ligases	3755	KCNG1
E3_Ubiquitin_Ligases	84078	KBTBD7
E3_Ubiquitin_Ligases	55008	HERC6
E3_Ubiquitin_Ligases	64410	KLHL25	GCACCAAGCTTATCATGGA	CCATGAACGTCACCCTCTT	GGAACTGCATCACCACAGT
E3_Ubiquitin_Ligases	317719	KLHL10
E3_Ubiquitin_Ligases	57626	KLHL1
E3_Ubiquitin_Ligases	90293	KLHL13
E3_Ubiquitin_Ligases	386617	KCTD8
E3_Ubiquitin_Ligases	84861	KLHL22
E3_Ubiquitin_Ligases	57565	KLHL14
E3_Ubiquitin_Ligases	151230	KLHL23
E3_Ubiquitin_Ligases	3790	KCNS3
E3_Ubiquitin_Ligases	10273	STUB1	CTGTGAAGGCGCACTTCTT	GCTCTTCGAATCGCGAAGA	AGCGCTGGAACAGCATTGA
E3_Ubiquitin_Ligases	8065	CUL5
E3_Ubiquitin_Ligases	80311	KLHL15
E3_Ubiquitin_Ligases	79786	KLHL36
E3_Ubiquitin_Ligases	257240	KLHL34
E3_Ubiquitin_Ligases	340359	KLHL38
E3_Ubiquitin_Ligases	84708	LNX1
E3_Ubiquitin_Ligases	55295	KLHL26
E3_Ubiquitin_Ligases	114792	KLHL32
E3_Ubiquitin_Ligases	114818	KLHL29
E3_Ubiquitin_Ligases	89857	KLHL6
E3_Ubiquitin_Ligases	90678	LRSAM1
E3_Ubiquitin_Ligases	3959	LGALS3BP
E3_Ubiquitin_Ligases	92979	MARCHF9
E3_Ubiquitin_Ligases	378884	NHLRC1
E3_Ubiquitin_Ligases	4194	MDM4
E3_Ubiquitin_Ligases	84759	PCGF1
E3_Ubiquitin_Ligases	5071	PARK2
E3_Ubiquitin_Ligases	142684	RAB40A
E3_Ubiquitin_Ligases	10336	PCGF3
E3_Ubiquitin_Ligases	84108	PCGF6
E3_Ubiquitin_Ligases	27339	PRPF19
E3_Ubiquitin_Ligases	4734	NEDD4
E3_Ubiquitin_Ligases	55159	RFWD3
E3_Ubiquitin_Ligases	55213	RCBTB1
E3_Ubiquitin_Ligases	54778	RNF111
E3_Ubiquitin_Ligases	9810	RNF40
E3_Ubiquitin_Ligases	127544	RNF19B
E3_Ubiquitin_Ligases	5913	RAPSN
E3_Ubiquitin_Ligases	9921	RNF10
E3_Ubiquitin_Ligases	9886	RHOBTB1
E3_Ubiquitin_Ligases	3303	HSPA1A
E3_Ubiquitin_Ligases	1102	RCBTB2	GTTCGTCATTGGAAGATAA	GACAACTAATCATGGTTTA	GGATCTGGATCAACAGTTA
E3_Ubiquitin_Ligases	23450	SF3B3
E3_Ubiquitin_Ligases	9306	SOCS6
E3_Ubiquitin_Ligases	84447	SYVN1
E3_Ubiquitin_Ligases	51366	UBR5

## Sheet: Sheet2
Gene Family Name	SIRNA
CUL5	GAGCAAAUAGAGUGGCUAA
RNF219	GGAACUAGAAUCUCAAGUU
DTX3L	GCCUUUCAACAUGCCUCAU
RING1	GGCAUUGAGCUCCAGCAUU
RNF2	GGCUAGAGCUUGAUAAUAA
UBR5	CCAUCUACCCAAUGGCCAA
AMFR	GGAAUGCACACCUUGGCUU
CDH1	UGAGAAGUCUCCCAGUCAG
RNF5	GUGUCCAGUAUGUAAAGCUTT
TRIM21	UGGCAUGGAGGCACCUGAAGGUGG
